# Supplementary material for: Real-Life Comparison of Fosfomycin to Nitrofurantoin for the Treatment of Uncomplicated Lower Urinary Tract Infection in Women
Source: Biomedicines. 2023 Mar 27;11(4):1019. doi: 10.3390/biomedicines11041019 (PMC10136215; doi:10.3390/biomedicines11041019)
Supplement: Supplementary file 1 [file biomedicines-11-01019-s001.zip]

Archive with 1 entries (1 files):
- biomedicines-2243918-supplementary.pdf
